# Supplementary material for: Mutations in viral nucleocapsid protein and endoRNase are discovered to associate with COVID19 hospitalization risk
Source: Sci Rep. 2022 Jan 24;12:1206. doi: 10.1038/s41598-021-04376-4 (PMC8786941; doi:10.1038/s41598-021-04376-4)
Supplement: Supplementary file 1 — Supplementary Information. [file 41598_2021_4376_MOESM1_ESM.xlsx]

## Sheet: Sheet1
		Table S1. A list of 53 Single Nucleotide Variants (SNVs), identified in Washington State, to have a significant expansion during the study period and maximum propoortions in last three months of the study period exceed 10%. Additionally listed are corresponding residues (for coding SNVs), wildt/mutant type amino acids, ORF/gene, positive and negative counts of mutations, maximum proportions in th…
		ID	SNV	iCn3D	Wild	Mut	ORFs/Genes	Posn	Negn	Pmax	p-value	q-value	Location
		1	c241					5484	1361	0.999233	0	0
		2	c841				orf1ab	80	7033	0.133804	6.88565e-06	9.73274e-05
		3	a1005				orf1ab-nsp2	25	7095	0.105424	0.000528106	0.00447379
		4	c1059	T85I	ACC	ATC	orf1ab-nsp2	2959	4136	0.720454	0	0	USA (6591)
		5	g1730				orf1ab-nsp2	77	7016	0.14427	0	0
		6	t1927	T374T	ACT	ACC	orf1ab-nsp2	519	6608	0.343746	0	0	USA (233)
		7	c2395	V530V	GTC	GTT	orf1ab-nsp3	74	7046	0.174404	0	0	USA (40)
		8	t2597	L598L	TTG	CTG	orf1ab-nsp3	63	7031	0.101223	0.000297847	0.00283858	USA (48)
		9	c3037	F106F	TTC	TTT	orf1ab-nsp3	5629	1472	0.999807	0	0	Australia (13926)
		10	a3387				orf1ab-nsp3	76	7056	0.142862	0	0
		11	c3768	T350I	ACT	ATT	orf1ab-nsp3	21	7078	0.114491	0.000442897	0.00385581	USA (20)
		12	c3927				orf1ab-nsp3	78	7045	0.13289	1.59509e-06	2.69345e-05
		13	g8083	M1788I	ATG	ATA	orf1ab-nsp3	202	6916	0.146639	0	0	USA (118)
		14	c8140	S1807S	TCC	TCT	orf1ab-nsp3	136	6989	0.104847	0	0	USA (79)
		15	c8947	N131N	AAC	AAT	orf1ab-nsp4-TM	61	7068	0.130228	0.00062313	0.00507377	USA (31)
		16	c10319	L89F	CTT	TTT	orf1ab-3C-like proteinase	1043	6092	0.580113	0	0	USA (1106)
		17	c12100	A3A	GCC	GCT		67	7066	0.145315	6.56837e-06	9.33674e-05	USA (33)
		18	c12789	T35I	ACA	ATA		11	7124	0.148153	0.000168292	0.00171426	USA (7)
		19	c13115	L31L	CTA	TTA		72	7061	0.135518	0	0	USA (12)
		20	c13740					19	7110	0.13745	5.26811e-05	0.000597052
		21	g14316					65	7065	0.243634	0	0
		22	c14408					5624	1471	0.999746	0	0
		23	c14805					227	6898	0.145827	0	0
		24	t15069					64	7051	0.130048	0	0
		25	g17014	D260Y	GAT	TAT	orf1ab-Helicase	96	7034	0.163924	0	0	USA (64)
		26	g17561	R442Q	CGG	CAG	orf1ab-Helicase	76	7057	0.142937	0	0	USA (10)
		27	t18402	P121P	CCT	CCG	orf1ab-nsp14-exo	24	7110	0.315838	0	0
		28	a18424	N129D	AAT	GAT	orf1ab-nsp14-exo	953	6180	0.562691	0	0	USA (784)
		29	a18543				orf1ab-nsp14-exo	69	7062	0.174497	0	0
		30	t19839	N73N	AAT	AAC	endoRNase	1233	5882	0.109936	0	0	USA (214)
		31	a20268	L216L	TTA	TTG	endoRNase	655	6357	0.272484	0	0	USA (1450)
		32	c21304	R216C	CGC	TGC	2'-o-MT	741	5955	0.572383	0	0	USA (715)
				R216S	CGC	AGC							USA (22)
		33	a22255	I231I	ATA	ATT	S-spike-protein	520	6573	0.376863	0	0	USA (234)
		34	g22599				S-spike-protein	77	7016	0.133969	2.31862e-06	3.64602e-05
		35	a23403	D614G	GAT	GGT	S-spike-protein	5644	1473	1	0	0	Australia (13942)
		36	c23604	P681H	CCT	CAT	S-spike-protein	87	7043	0.102844	0	0	USA (105)
				P681L	CCT	CTT							USA (18)
		37	a24673	S1037S	TCA	TCT	S-spike-protein	19	7103	0.136963	5.06551e-05	0.000581956	Thailand (5)
		38	g25563	Q57H	CAG	CAT	ORF3a	3160	3939	0.728441	0	0	USA (7479)
		39	c25685					69	7051	0.13467	1.85122e-07	3.47587e-06
		40	g25907	G172V	GGT	GTT	ORF3a	955	6169	0.57446	0	0	USA (766)
		41	t26017					18	7103	0.260009	8.61431e-06	0.000116525
		42	c26681	F53F	TTC	TTT	M	167	6938	0.205797	0	0	USA (74)
		43	c27247	L16I	CTA	ATA	M	28	7081	0.166084	5.99513e-06	8.57032e-05	China (1)
				L16L	CTA	TTA							USA (4)
		44	c27964	S24L	TCA	TTA	ORF8	1123	5904	0.588955	0	0	USA (2435)
		45	g27987	V32L	GTA	TTA	ORF8	97	6953	0.146355	2.11528e-07	3.94225e-06	USA (26)
		46	c28472	P67S	CCT	TCT	Nucleocapsid	759	6350	0.514357	0	0	USA (791)
		47	c28854	S194L	TCA	TTA	Nucleocapsid	684	6411	0.267264	0	0	USA (1414)
		48	c28869	P199L	CCA	CTA	Nucleocapsid	948	6151	0.56144	0	0	USA (763)
		49	g28881	R203K	AGG	AAG	Nucleocapsid	1644	5442	0.206312	0	0	Australia (12938)
		50	g28882	R203R	AGG	AGA	Nucleocapsid	1637	5449	0.204647	0	0	Australia (12949)
				R203S	AGG	AGT							USA (20)
		51	g28883	G204R	GGA	CGA	Nucleocapsid	1639	5448	0.204968	0	0	Australia (12934)
				G204R	GGA	AGA							Australia (6)
		52	c28887	T205I	ACT	ATT	Nucleocapsid	140	6959	0.130591	0	0	USA (339)
				T205N	ACT	AAT							Thailand (5)
		53	c29197	A308A	GCC	GCT	Nucleocapsid	12	7072	0.151283	0.000101819	0.00110421	Thailand (5)
